# Supplementary material for: Species recognition through wing interference patterns (WIPs) in Achrysocharoides Girault (Hymenoptera, Eulophidae) including two new species
Source: Zookeys. 2011 Dec 12;(154):9–30. doi: 10.3897/zookeys.154.2158 (PMC3238038; doi:10.3897/zookeys.154.2158)
Supplement: XML Treatment for Achrysocharoides maieri [file zookeys.154.2158-treatment1.xml]

<!DOCTYPE tp:taxon-treatment
  PUBLIC "-//TaxonX//DTD Taxonomic Treatment Publishing DTD v0 20100105//EN" "tax-treatment-NSO.dtd">
<tp:taxon-treatment xmlns:tp="http://www.plazi.org/taxpub"><tp:treatment-meta><mixed-citation publication-type="journal"><person-group><name><surname>Shevtsova</surname><given-names>Ekaterina</given-names></name><name><surname>Hansson</surname><given-names>Christer</given-names></name></person-group><article-title>Species recognition through wing interference patterns (WIPs) in 
                    <italic>Achrysocharoides</italic> Girault (Hymenoptera, Eulophidae) including two new species</article-title><source>Zookeys</source><day>12</day><month>12</month><year>2011</year><volume>2011</volume><issue>154</issue><fpage>9</fpage><lpage>30</lpage><pub-id pub-id-type="doi">10.3897/zookeys.154.2158</pub-id></mixed-citation></tp:treatment-meta><tp:nomenclature><tp:taxon-name>
                        <tp:taxon-name-part taxon-name-part-type="genus">Achrysocharoides</tp:taxon-name-part>
                        <tp:taxon-name-part taxon-name-part-type="species">maieri</tp:taxon-name-part>
                    <object-id xmlns:xlink="http://www.w3.org/1999/xlink" xlink:type="simple">urn:lsid:zoobank.org:act:2E20B2E3-557F-413E-8729-D9ADD646FE3C</object-id>
                    <object-id xmlns:xlink="http://www.w3.org/1999/xlink" xlink:type="simple">http://species-id.net/wiki/Achrysocharoides_maieri</object-id>
                    </tp:taxon-name><tp:taxon-status xmlns:xlink="http://www.w3.org/1999/xlink" xlink:type="simple">sp. n.</tp:taxon-status><xref ref-type="fig" rid="F8">Figures 56</xref><xref ref-type="fig" rid="F9">–71</xref></tp:nomenclature><tp:treatment-sec sec-type="Material"><title>Material.</title><p>HOLOTYPE male (CNC) glued to a card, labeled “U.S.A.: Connecticut, New Haven Co., New Hamden, Lockwood Farm, 1.viii.1980, C.T. Maier”, “Tentiform mine of Phyllonorycter propinquinella on Prunus serotina, emerged in laboratory within 3 weeks”. PARATYPES: 1 female 3 males with same label data as holotype <!--PageBreak-->(BMNH, CAES, CNC)); 1 male labeled “U.S.A.: Connecticut, Tolland Co., Willington, 21.x.1981, Chris T. Maier”, “Mines of Phyllonorycter propinquinella on black cherry, Prunus serotina, on 21.x.1981, chilled outdoors, parasitoid emerged in laboratory in April 1982” (CNC); 3 females “U.S.A.: Connecticut, New Haven Co., North Haven, 1.vii.1981, C.T. Maier”, “Tentiform mine of Phyllonorycter nr crataegella on Prunus pensylvanica, emerged in laboratory within 3 weeks” (BMNH, CNC); 2 females 1 male from same locality and same host as previous but collected 2.vi.1986 (BMNH).</p></tp:treatment-sec><tp:treatment-sec sec-type="Diagnosis"><title>Diagnosis.</title><p>Both sexes: fore wing WIP with several distinct wide colourful cross-bands traversing the wing (<xref ref-type="fig" rid="F8">Figs 64, 65</xref>), fore coxa white, hind coxa except apex golden green (<xref ref-type="fig" rid="F8">Figs 62, 63</xref>); male: scape widest just below median part, with a single sparse row of setae along ventral margin (<xref ref-type="fig" rid="F8">Fig. 59</xref>), antennal scrobes join frontal suture wide apart (<xref ref-type="fig" rid="F9">Figs 67</xref>), vertex with long forward pointing setae (<xref ref-type="fig" rid="F9">Fig. 69</xref>) – setae about as long as distance between posterior ocelli, upper frons without setae (<xref ref-type="fig" rid="F9">Fig. 67</xref>), frons very large and wide (<xref ref-type="fig" rid="F9">Fig. 67</xref>) - at its widest part 0.8X as wide as width of head; female: scape predominantly white and widest medially, with a single row of setae along ventral margin, propodeum smooth (<xref ref-type="fig" rid="F9">Fig. 70</xref>), frons above frontal suture with raised and strong reticulation (<xref ref-type="fig" rid="F9">Fig. 66</xref>).</p></tp:treatment-sec><tp:treatment-sec sec-type="Description"><title>Description.</title><p><italic>Female</italic>. Length 1.1–1.5 mm. Scape white with inner apical tip infuscate; pedicel pale brown; flagellum dark brown (<xref ref-type="fig" rid="F8">Fig. 58</xref>). Frons below frontal suture golden green to golden red, above frontal suture bluish green metallic (<xref ref-type="fig" rid="F8">Fig. 56</xref>). Vertex inside ocellar triangle golden red, outside ocellar triangle golden green. Mesoscutum golden green with golden red areas – especially so in smooth posterior notaular depressions, to completely golden green (<xref ref-type="fig" rid="F8">Fig. 60</xref>). Scutellum golden red with sides and posterior margin bluish green metallic, to completely golden green (<xref ref-type="fig" rid="F8">Fig. 60</xref>). Propodeum golden red to golden green (<xref ref-type="fig" rid="F8">Fig. 60</xref>). Fore coxa white, mid coxa dark brown with apical 1/3 white to completely dark brown, hind coxa golden green (<xref ref-type="fig" rid="F8">Fig. 62</xref>); femora, tibiae and tarsi on all legs white. Wings without pigmented areas; WIP in fore wing with several distinct wide colourful cross-bands traversing the wing (<xref ref-type="fig" rid="F8">Fig. 64</xref>). Gaster with first two tergites golden green, remaining tergites golden purple with green metallic tinges.</p><p>Antenna as in <xref ref-type="fig" rid="F8">Fig. 58</xref>. Frons below level of toruli smooth and shiny (<xref ref-type="fig" rid="F9">Fig. 66</xref>), between level of toruli and frontal suture with raised and strong reticulation lateral to antennal scrobes, between antennal scrobes with very weak reticulation, above frontal suture with raised and strong reticulation. Vertex inside ocellar triangle with engraved and weak reticulation, outside ocellar triangle smooth and shiny (<xref ref-type="fig" rid="F9">Fig. 68</xref>). Occipital margin rounded.</p><p>Pronotal collar without transverse carina (<xref ref-type="fig" rid="F9">Fig. 70</xref>). Mesoscutum with raised and strong reticulation (<xref ref-type="fig" rid="F9">Fig. 70</xref>), meshes of reticulation smaller on sidelobes than on midlobe, midlobe with pits (i.e. with very strong reticulation) posteromedially; notauli as smooth impressions in posterior 2/3. Scutellum with very weak reticulation and shiny, smooth along posterior margin, with 3–4 pits medially on either side of imaginary median longitudinal line (<xref ref-type="fig" rid="F9">Fig. 70</xref>). Dorsellum flat and smooth, anterolaterally with two foveae. Propodeum smooth and shiny (<xref ref-type="fig" rid="F9">Fig. 70</xref>); propodeal callus with three setae. Fore wing speculum closed below. Petiole conical without shoulders.<!--PageBreak--><!--PageBreak--></p><p><bold>Ratios</bold>. HE/MS/WM = 5.0/1.0/2.3; POL/OOL/POO = 2.6/1.1/1.0; WH/WT = 1.2; LW/LM/HW = 1.6/1.0/1.0; PM/ST = 1.0; MM/LG = 0.8–0.9.</p><p><italic>Male</italic>. Length 1.4–1.5 mm. Scape and pedicel white; flagellum dark brown with golden green tinges (<xref ref-type="fig" rid="F8">Fig. 59</xref>). Frons green metallic (<xref ref-type="fig" rid="F8">Fig. 57</xref>). Vertex inside ocellar tri<!--PageBreak-->angle golden red, outside ocellar triangle golden green. Mesoscutum golden green with posterior 1/3 of notaular depressions golden red (<xref ref-type="fig" rid="F8">Fig. 61</xref>). Scutellum golden red with sides bluish green metallic (<xref ref-type="fig" rid="F8">Fig. 61</xref>). Propodeum golden green (<xref ref-type="fig" rid="F8">Fig. 61</xref>). Fore coxa white, mid coxa dark brown with apical 1/3 white to completely dark brown, hind coxa golden green with apical half white (<xref ref-type="fig" rid="F8">Fig. 63</xref>); femora, tibiae and tarsi on all legs white. Wings without pigmented areas; WIP very similar to that of the female (<xref ref-type="fig" rid="F8">Fig. 65</xref>). Gaster with tergites 1–2 golden green with a large white spot medially, remaining tergites dark brown with purple metallic tinges.</p><p>Antenna as in <xref ref-type="fig" rid="F8">Fig. 59</xref>, i.e. scape widest just below middle. Frons with engraved and strong reticulation (<xref ref-type="fig" rid="F9">Fig. 67</xref>); antennal scrobes reaching frontal suture wide apart; transverse ridge straight medially. Vertex inside ocellar triangle with engraved and very weak reticulation, outside ocellar triangle smooth and shiny (<xref ref-type="fig" rid="F9">Fig. 69</xref>); anterior part with a row of seven long and proclinate setae. Occipital margin rounded.</p><p>Pronotal collar without transverse carina (<xref ref-type="fig" rid="F9">Fig. 71</xref>). Mesoscutum with raised and strong reticulation (<xref ref-type="fig" rid="F9">Fig. 71</xref>), meshes of reticulation smaller on sidelobes than on midlobe, midlobe with pits (i.e. with very strong reticulation) posteromedially; notauli as smooth impressions in posterior 2/3. Scutellum very weak reticulation and shiny, smooth along posterior margin, with 3–4 pits medially on either side of imaginary median longitudinal line (<xref ref-type="fig" rid="F9">Fig. 71</xref>). Dorsellum flat and smooth, anterolaterally with two foveae. Propodeum smooth and shiny (<xref ref-type="fig" rid="F9">Fig. 71</xref>); propodeal callus with three setae. Fore wing speculum closed below. Petiole conical without shoulders.</p><p><bold>Ratios</bold>. HE/MS/WM = 2.3/1.0/1.3; POL/OOL/POO = 14.4/6.4/1.0; WH/WT = 1.4; LW/LM/HW = 1.5/1.0/1.0; PM/ST = 1.0; MM/LG = 1.0.</p></tp:treatment-sec><tp:treatment-sec sec-type="Etymology"><title>Etymology.</title><p>Named after Dr. Chris T. Maier, Entomologist at the Connecticut Agricultural Experiment Station, who collected all material of the two new species described here.</p></tp:treatment-sec><tp:treatment-sec sec-type="Distribution"><title>Distribution.</title><p>U.S.A. (Connecticut).</p></tp:treatment-sec><tp:treatment-sec sec-type="Hosts"><title>Hosts.</title><p><italic><tp:taxon-name>Phyllonorycter propinquinella</tp:taxon-name></italic> (Braun) (<tp:taxon-name>Lepidoptera</tp:taxon-name>: <tp:taxon-name>Gracillariidae</tp:taxon-name>) on black cherry (<italic><tp:taxon-name>Prunus serotina</tp:taxon-name></italic>), and <italic><tp:taxon-name>Phyllonorycter nr crataegella</tp:taxon-name></italic> on pin cherry (<italic><tp:taxon-name>Prunus pensylvanica</tp:taxon-name></italic>).</p><fig id="F8" position="float" orientation="portrait"><label>Figures 56–65.</label><caption><p><italic><tp:taxon-name>Achrysocharoides</tp:taxon-name></italic> <italic>maieri</italic> sp. nov.: <bold>56</bold> Head frontal, female <bold>57</bold> Ditto, male <bold>58</bold> Antenna lateral, female <bold>59</bold> Ditto, male <bold>60</bold> Mesosoma dorsal, female <bold>61</bold> Ditto, male <bold>62</bold> Mesosoma lateral, female <bold>63</bold> Ditto, male <bold>64</bold> Wing interference pattern (WIP), female <bold>65</bold> Ditto, male.</p></caption><graphic xmlns:xlink="http://www.w3.org/1999/xlink" xlink:href="ZooKeys-154-009-g008.jpg" position="float" orientation="portrait" xlink:type="simple"/></fig><fig id="F9" position="float" orientation="portrait"><label>Figures 66–71.</label><caption><p><italic><tp:taxon-name>Achrysocharoides</tp:taxon-name></italic> <italic>maieri</italic> sp. n.: <bold>66</bold> Head frontal, female <bold>67</bold> Ditto, male <bold>68</bold> Vertex, female <bold>69</bold> Ditto, male <bold>70</bold> Mesosoma dorsal, female. <bold>71</bold> Ditto, male.</p></caption><graphic xmlns:xlink="http://www.w3.org/1999/xlink" xlink:href="ZooKeys-154-009-g009.jpg" position="float" orientation="portrait" xlink:type="simple"/></fig></tp:treatment-sec></tp:taxon-treatment>
