# Supplementary material for: Species recognition through wing interference patterns (WIPs) in Achrysocharoides Girault (Hymenoptera, Eulophidae) including two new species
Source: Zookeys. 2011 Dec 12;(154):9–30. doi: 10.3897/zookeys.154.2158 (PMC3238038; doi:10.3897/zookeys.154.2158)
Supplement: XML Treatment for Achrysocharoides serotinae [file zookeys.154.2158-treatment2.xml]

<!DOCTYPE tp:taxon-treatment
  PUBLIC "-//TaxonX//DTD Taxonomic Treatment Publishing DTD v0 20100105//EN" "tax-treatment-NSO.dtd">
<tp:taxon-treatment xmlns:tp="http://www.plazi.org/taxpub"><tp:treatment-meta><mixed-citation publication-type="journal"><person-group><name><surname>Shevtsova</surname><given-names>Ekaterina</given-names></name><name><surname>Hansson</surname><given-names>Christer</given-names></name></person-group><article-title>Species recognition through wing interference patterns (WIPs) in 
                    <italic>Achrysocharoides</italic> Girault (Hymenoptera, Eulophidae) including two new species</article-title><source>Zookeys</source><day>12</day><month>12</month><year>2011</year><volume>2011</volume><issue>154</issue><fpage>9</fpage><lpage>30</lpage><pub-id pub-id-type="doi">10.3897/zookeys.154.2158</pub-id></mixed-citation></tp:treatment-meta><tp:nomenclature><tp:taxon-name>
                        <tp:taxon-name-part taxon-name-part-type="genus">Achrysocharoides</tp:taxon-name-part>
                        <tp:taxon-name-part taxon-name-part-type="species">serotinae</tp:taxon-name-part>
                    <object-id xmlns:xlink="http://www.w3.org/1999/xlink" xlink:type="simple">urn:lsid:zoobank.org:act:C0EA95FF-793E-46BF-AF38-E300F345AB48</object-id>
                    <object-id xmlns:xlink="http://www.w3.org/1999/xlink" xlink:type="simple">http://species-id.net/wiki/Achrysocharoides_serotinae</object-id>
                    </tp:taxon-name><tp:taxon-status xmlns:xlink="http://www.w3.org/1999/xlink" xlink:type="simple">sp. n.</tp:taxon-status><xref ref-type="fig" rid="F10">Figures 72</xref><xref ref-type="fig" rid="F11">–87</xref></tp:nomenclature><tp:treatment-sec sec-type="Material"><title>Material.</title><p>HOLOTYPE male (CNC) glued to a card, labelled “U.S.A.: Connecticut, New Haven Co., North Haven, 30.ix.1981, Chris T. Maier”, “Adult parasitoid lab-reared from tentiform mine of <italic><tp:taxon-name>Phyllonorycter propinquinella</tp:taxon-name></italic> collected on black cherry, <italic><tp:taxon-name>Prunus serotina</tp:taxon-name></italic> on 30.ix.1981”. PARATYPES: 1 male with same label data as holotype (CNC); 2 females labeled “U.S.A.: Connecticut, Tolland Co., Union, 23.vi.1981, Chris T. Maier”, “Adult parasitoid lab-reared from tentiform mine of <italic><tp:taxon-name>Phyllonorycter propinquinella</tp:taxon-name></italic> collected on black cherry, <italic><tp:taxon-name>Prunus serotina</tp:taxon-name></italic> on 23.vi.1981” (CNC).<!--PageBreak--><!--PageBreak--></p></tp:treatment-sec><tp:treatment-sec sec-type="Diagnosis"><title>Diagnosis.</title><p>Both sexes: fore wing WIP almost unicoloured, gradually changing hue from purple to green towards the margin, without any distinct details such as lines or spots (<xref ref-type="fig" rid="F10">Figs 80, 81</xref>), fore coxa predominantly dark brown, hind coxa golden green (<xref ref-type="fig" rid="F10">Figs 78, 79</xref>); male: scape with about same width throughout, with a single sparse row of setae along ventral margin, antennal scrobes joining on frontal suture (<xref ref-type="fig" rid="F10">Fig. 73</xref>, <xref ref-type="fig" rid="F11">83</xref>), vertex with long forward pointing setae (<xref ref-type="fig" rid="F11">Fig. 85</xref>) – setae at most as long as distance between posterior ocelli, upper frons without setae (<xref ref-type="fig" rid="F11">Fig. 83</xref>); female: scape pale brown and widest medially, with a single row of setae along ventral margin (<xref ref-type="fig" rid="F10">Fig. 74</xref>), propodeum smooth (<xref ref-type="fig" rid="F11">Fig. 86</xref>), frons above frontal suture with raised and strong reticulation (<xref ref-type="fig" rid="F11">Fig. 82</xref>).</p></tp:treatment-sec><tp:treatment-sec sec-type="Description"><title>Description.</title><p><italic>Female</italic>. Length 1.2–1.3 mm. Scape and pedicel pale brown; flagellum dark brown (<xref ref-type="fig" rid="F10">Fig. 74</xref>). Frons below frontal suture golden red, above frontal suture bluish green metallic (<xref ref-type="fig" rid="F10">Fig. 72</xref>). Vertex inside ocellar triangle golden red, outside ocellar triangle golden green. Mesoscutum green metallic with blue metallic tinges, smooth parts of notaular depression golden green (<xref ref-type="fig" rid="F10">Fig. 74</xref>). Scutellum golden green with sides and posterior margin bluish green metallic (<xref ref-type="fig" rid="F10">Fig. 74</xref>). Propodeum golden green with blue metallic tinges (<xref ref-type="fig" rid="F10">Fig. 74</xref>). Fore coxa dark brown with apical 1/3 white, mid coxa dark brown, hind coxa purple metallic (<xref ref-type="fig" rid="F10">Fig. 78</xref>); femora, tibiae and tarsi on all legs white. Wings without pigmented areas; WIP in fore wing almost unicoloured, gradually changing hue from blue to green towards the margin when the membrane becomes gradually thinner (<xref ref-type="fig" rid="F10">Fig. 80</xref>). Gaster with first two tergites golden green, remaining tergites golden purple with green metallic tinges.</p><p>Antenna as in <xref ref-type="fig" rid="F10">Fig. 74</xref>. Frons below level of toruli smooth and shiny (<xref ref-type="fig" rid="F11">Fig. 82</xref>), between level of toruli and frontal suture with raised and strong reticulation with antennal scrobes smooth, above frontal suture with raised and strong reticulation. Vertex inside ocellar triangle with engraved and weak reticulation, outside ocellar triangle smooth and shiny (<xref ref-type="fig" rid="F11">Fig. 84</xref>). Occipital margin rounded.</p><p>Pronotal collar without transverse carina (<xref ref-type="fig" rid="F11">Fig. 86</xref>). Mesoscutum with raised and strong reticulation (<xref ref-type="fig" rid="F11">Fig. 86</xref>), meshes of reticulation smaller on sidelobes than on midlobe, midlobe with singular pits (i.e. with very strong reticulation) posteromedially; notauli as smooth impressions in posterior 2/3. Scutellum with very weak reticulation and shiny, smooth along posterior margin, with 2–4 pits medially on either side of imaginary median longitudinal line (<xref ref-type="fig" rid="F11">Fig. 86</xref>). Dorsellum flat and smooth, anterolaterally with two foveae. Propodeum smooth and shiny (<xref ref-type="fig" rid="F11">Fig. 86</xref>); propodeal callus with three setae. Fore wing speculum closed below. Petiole conical without shoulders.</p><p><bold>Ratios</bold>. HE/MS/WM = 3.7/1.0/1.6; POL/OOL/POO = 1.7/1.0/1.0; WH/WT = 1.2; LW/LM/HW = 1.6/1.0/1.0; PM/ST = 1.0; MM/LG = 0.8–0.9.</p><p><italic>Male</italic>. Length 1.4 mm. Scape and pedicel white; flagellum dark brown (<xref ref-type="fig" rid="F10">Fig. 75</xref>). Frons green metallic (<xref ref-type="fig" rid="F10">Fig. 73B</xref>). Vertex inside ocellar triangle golden red, outside ocellar triangle golden green. Mesoscutum golden green with anterior part blue (<xref ref-type="fig" rid="F10">Fig. 77</xref>). Scutellum golden green with golden red tinges and with lateral parts blue (<xref ref-type="fig" rid="F10">Fig. 77</xref>). <!--PageBreak--><!--PageBreak-->Propodeum golden green with golden red tinges (<xref ref-type="fig" rid="F10">Fig. 77</xref>). Fore coxa dark brown with apical 1/3 white, mid coxa dark brown, hind coxa purple metallic (<xref ref-type="fig" rid="F10">Fig. 79</xref>); femora, tibiae and tarsi on all legs white. Wings without pigmented areas; WIP very similar to that of the female (<xref ref-type="fig" rid="F10">Fig. 81</xref>). Gaster with tergites 1–2 dark brown with golden green tinges, remaining tergites dark brown with weak metallic tinges, over tergites 1–3 with a large median white spot.</p><p>Antenna as in <xref ref-type="fig" rid="F10">Fig. 75</xref>, i.e. scape with about same width throughout. Frons with raised and strong reticulation, some parts with transverse striation (<xref ref-type="fig" rid="F11">Fig. 83</xref>); antennal scrobes joining on frontal suture; transverse ridge evenly curved. Vertex inside ocellar triangle with engraved and very weak reticulation (<xref ref-type="fig" rid="F11">Fig. 85</xref>), outside ocellar triangle smooth and shiny; anterior part with a row of 3–5 long and forward directed setae. Occipital margin rounded.</p><p>Pronotal collar without transverse carina (<xref ref-type="fig" rid="F11">Fig. 87</xref>). Mesoscutum with raised and strong reticulation (<xref ref-type="fig" rid="F11">Fig. 87</xref>), meshes of reticulation smaller on sidelobes than on midlobe, midlobe with pits (i.e. with very strong reticulation) posteromedially; notauli as smooth impressions in posterior 2/3. Scutellum with weak reticulation, smooth along posterior and lateral margins, with 2–5 pits medially on either side of imaginary median longitudinal line (<xref ref-type="fig" rid="F11">Fig. 87</xref>). Dorsellum flat and smooth, anterolaterally with two foveae. Propodeum smooth and shiny (<xref ref-type="fig" rid="F11">Fig. 87</xref>); propodeal callus with three setae. Fore wing speculum closed below. Petiole conical without shoulders.</p><p><bold>Ratios</bold>. HE/MS/WM = 2.5/1.0/1.3; POL/OOL/POO = 4.6/1.8/1.0; WH/WT = 1.1; LW/LM/HW = 1.6/1.0/1.0; PM/ST = 1.0; MM/LG = 0.9.</p></tp:treatment-sec><tp:treatment-sec sec-type="Etymology"><title>Etymology.</title><p>Named after black cherry (<italic><tp:taxon-name>Prunus serotina</tp:taxon-name></italic>), the host plant.</p></tp:treatment-sec><tp:treatment-sec sec-type="Distribution"><title>Distribution.</title><p>U.S.A. (Connecticut).</p></tp:treatment-sec><tp:treatment-sec sec-type="Host"><title>Host.</title><p><italic><tp:taxon-name>Phyllonorycter propinquinella</tp:taxon-name></italic> (Braun) (<tp:taxon-name>Lepidoptera</tp:taxon-name>: <tp:taxon-name>Gracillariidae</tp:taxon-name>) on black cherry (<italic><tp:taxon-name>Prunus serotina</tp:taxon-name></italic>).</p><fig id="F10" position="float" orientation="portrait"><label>Figures 72–81.</label><caption><p><italic><tp:taxon-name>Achrysocharoides</tp:taxon-name></italic> <italic>serotinae</italic> sp. n.: <bold>72</bold> Head frontal, female <bold>73</bold> Ditto, male <bold>74</bold> Antenna lateral, female <bold>75</bold> Ditto, male <bold>76</bold> Mesosoma dorsal, female <bold>77</bold> Ditto, male <bold>78</bold> Mesosoma lateral, female <bold>79</bold> Ditto, male <bold>80</bold> Wing interference pattern (WIP), female <bold>81</bold> Ditto, male.</p></caption><graphic xmlns:xlink="http://www.w3.org/1999/xlink" xlink:href="ZooKeys-154-009-g010.jpg" position="float" orientation="portrait" xlink:type="simple"/></fig><fig id="F11" position="float" orientation="portrait"><label>Figures 82–87.</label><caption><p><italic><tp:taxon-name>Achrysocharoides</tp:taxon-name></italic> <italic>serotinae</italic> sp. n.: <bold>82</bold> Head frontal, female <bold>83</bold> Ditto, male <bold>84</bold> Vertex, female <bold>85</bold> Ditto, male <bold>86</bold> Mesosoma dorsal, female <bold>87</bold> Ditto, male.</p></caption><graphic xmlns:xlink="http://www.w3.org/1999/xlink" xlink:href="ZooKeys-154-009-g011.jpg" position="float" orientation="portrait" xlink:type="simple"/></fig><sec><title>Identification of the new species</title><p>In the most recent key to North American <italic><tp:taxon-name>Achrysocharoides</tp:taxon-name></italic> by <xref ref-type="bibr" rid="B7">Kamijo (1991)</xref> the two newly described species both key out to the <italic>clypeatus</italic> group. To include them in the key to species of this group the following changes can be made:</p><p>Females of both species run to couplet 3, alternative 2 (where <italic><tp:taxon-name>Achrysocharoides arienascapus</tp:taxon-name></italic> falls out). The second alternative is changed to lead to 3a instead of <italic><tp:taxon-name>Achrysocharoides arienascapus</tp:taxon-name></italic> and then:</p><table-wrap content-type="key" position="anchor" orientation="portrait"><table><tbody><tr><td rowspan="1" colspan="1">3a</td><td rowspan="1" colspan="1">Fore coxa and scape predominantly brown (<xref ref-type="fig" rid="F10">Figs 74, 78</xref>)</td><td rowspan="1" colspan="1"><italic><tp:taxon-name>Achrysocharoides serotinae</tp:taxon-name></italic> sp. n.</td></tr><tr><td rowspan="1" colspan="1">–</td><td rowspan="1" colspan="1">Fore coxa and scape white</td><td rowspan="1" colspan="1">3b</td></tr><tr><td rowspan="1" colspan="1">3b</td><td rowspan="1" colspan="1">Entire frons above frontal suture with raised and strong reticulation (<xref ref-type="fig" rid="F9">Fig. 66</xref>); scutellum with very weak and superficial reticulation (<xref ref-type="fig" rid="F9">Fig. 70</xref>)</td><td rowspan="1" colspan="1"><italic><tp:taxon-name>Achrysocharoides maieri</tp:taxon-name></italic> sp. n.</td></tr><tr><td rowspan="1" colspan="1">–</td><td rowspan="1" colspan="1">Frons strongly reticulate medially and weakly reticulate laterally; scutellum with strong reticulation</td><td rowspan="1" colspan="1"><italic><tp:taxon-name>Achrysocharoides arienascapus</tp:taxon-name></italic> (Miller<!--PageBreak-->)</td></tr><tr><td rowspan="1" colspan="1"/><td rowspan="1" colspan="1">Males run to couplet 4:</td></tr><tr><td rowspan="1" colspan="1">4</td><td rowspan="1" colspan="1">Frons above frontal suture with many short and scattered setae (see <xref ref-type="fig" rid="F1">fig. 5</xref> in <xref ref-type="bibr" rid="B7">Kamijo (1991)</xref>); scape with long dense setae ventrally (see <xref ref-type="fig" rid="F1">fig. 5</xref> in <xref ref-type="bibr" rid="B7">Kamijo (1991)</xref>)</td><td rowspan="1" colspan="1"><italic><tp:taxon-name>Achrysocharoides hirtiscapus</tp:taxon-name></italic> (Miller)</td></tr><tr><td rowspan="1" colspan="1">–</td><td rowspan="1" colspan="1">Frons above frontal suture bare (<xref ref-type="fig" rid="F9">Figs 67</xref>, <xref ref-type="fig" rid="F11">83</xref>); scape with a few short setae along ventral edge (<xref ref-type="fig" rid="F8">Figs 59</xref>, <xref ref-type="fig" rid="F10">75</xref>)</td><td rowspan="1" colspan="1">5a</td></tr><tr><td rowspan="1" colspan="1">5a</td><td rowspan="1" colspan="1">Vertex with long setae about as long as distance between posterior ocelli (<xref ref-type="fig" rid="F9">Figs 69</xref>, <xref ref-type="fig" rid="F11">85</xref>)</td><td rowspan="1" colspan="1">5b</td></tr><tr><td rowspan="1" colspan="1">–</td><td rowspan="1" colspan="1">Vertex with long setae at least as long as width of vertex (see <xref ref-type="fig" rid="F2">fig. 7</xref> in <xref ref-type="bibr" rid="B7">Kamijo (1991)</xref>)</td><td rowspan="1" colspan="1">5</td></tr><tr><td rowspan="1" colspan="1">5b</td><td rowspan="1" colspan="1">Scape widest close to base (<xref ref-type="fig" rid="F8">Fig. 59</xref>); fore coxa white (<xref ref-type="fig" rid="F8">Fig. 63</xref>)</td><td rowspan="1" colspan="1"><italic><tp:taxon-name>Achrysocharoides maieri</tp:taxon-name></italic> sp. n.</td></tr><tr><td rowspan="1" colspan="1">–</td><td rowspan="1" colspan="1">Scape with about same width throughout (<xref ref-type="fig" rid="F10">Fig. 75</xref>); fore coxa predominantly brown (<xref ref-type="fig" rid="F10">Fig. 79</xref>)</td><td rowspan="1" colspan="1"><italic><tp:taxon-name>Achrysocharoides serotinae</tp:taxon-name></italic> sp. n.</td></tr></tbody></table></table-wrap></sec></tp:treatment-sec><tp:treatment-sec><!--Section generated to contain objects referenced in tp:taxon-treatment.--><fig id="F9" position="float" orientation="portrait"><label>Figures 66–71.</label><caption><p><italic><tp:taxon-name>Achrysocharoides</tp:taxon-name></italic> <italic>maieri</italic> sp. n.: <bold>66</bold> Head frontal, female <bold>67</bold> Ditto, male <bold>68</bold> Vertex, female <bold>69</bold> Ditto, male <bold>70</bold> Mesosoma dorsal, female. <bold>71</bold> Ditto, male.</p></caption><graphic xmlns:xlink="http://www.w3.org/1999/xlink" xlink:href="ZooKeys-154-009-g009.jpg" position="float" orientation="portrait" xlink:type="simple"/></fig><fig id="F1" position="float" orientation="portrait"><label>Figures 1–6.</label><caption><p><italic><tp:taxon-name>Achrysocharoides</tp:taxon-name></italic> spp., transparent wings: <bold>1</bold> <italic><tp:taxon-name>Achrysocharoides acerianus</tp:taxon-name></italic> (Askew), male <bold>2</bold> Ditto, female <bold>3</bold> <italic><tp:taxon-name>Achrysocharoides platanoidae</tp:taxon-name></italic> Hansson &amp; Shevtsova, male <bold>4</bold> Ditto, female <bold>5</bold> <italic><tp:taxon-name>Achrysocharoides butus</tp:taxon-name></italic> (Walker), male <bold>6</bold> Ditto, female. Wings on Figs <bold>1–4</bold> from Sweden, Skåne, 2010 <bold>5–6</bold> from Wales, 1976.</p></caption><graphic xmlns:xlink="http://www.w3.org/1999/xlink" xlink:href="ZooKeys-154-009-g001.jpg" position="float" orientation="portrait" xlink:type="simple"/></fig><fig id="F8" position="float" orientation="portrait"><label>Figures 56–65.</label><caption><p><italic><tp:taxon-name>Achrysocharoides</tp:taxon-name></italic> <italic>maieri</italic> sp. nov.: <bold>56</bold> Head frontal, female <bold>57</bold> Ditto, male <bold>58</bold> Antenna lateral, female <bold>59</bold> Ditto, male <bold>60</bold> Mesosoma dorsal, female <bold>61</bold> Ditto, male <bold>62</bold> Mesosoma lateral, female <bold>63</bold> Ditto, male <bold>64</bold> Wing interference pattern (WIP), female <bold>65</bold> Ditto, male.</p></caption><graphic xmlns:xlink="http://www.w3.org/1999/xlink" xlink:href="ZooKeys-154-009-g008.jpg" position="float" orientation="portrait" xlink:type="simple"/></fig><fig id="F2" position="float" orientation="portrait"><label>Figures 7–9.</label><caption><p><italic><tp:taxon-name>Achrysocharoides</tp:taxon-name></italic> spp.: <bold>7</bold> <italic><tp:taxon-name>Achrysocharoides zwoelferi</tp:taxon-name></italic> (Delucchi), male, from Sweden, Blekinge, 1956  <bold>8</bold> Undescribed species from USA, Arizona, 1982, male, wing interference pattern (WIP) <bold>9</bold> The same wings as in Fig. <bold>8</bold> in transparent mode.</p></caption><graphic xmlns:xlink="http://www.w3.org/1999/xlink" xlink:href="ZooKeys-154-009-g002.jpg" position="float" orientation="portrait" xlink:type="simple"/></fig></tp:treatment-sec><ref-list><ref id="B7"><mixed-citation xmlns:xlink="http://www.w3.org/1999/xlink" xlink:type="simple"><person-group><name name-style="western"><surname>Kamijo</surname><given-names>K</given-names></name></person-group> (<year>1991</year>)<article-title> Revision of North American <italic>Achrysocharoides</italic> (Hymenoptera: Eulophidae).</article-title><source>Akitu (new series) </source><volume>124</volume>: <fpage>1</fpage>-<lpage>34</lpage>.</mixed-citation></ref></ref-list></tp:taxon-treatment>
